# Supplementary material for: The Altitude of Coffee Cultivation Causes Shifts in the Microbial Community Assembly and Biochemical Compounds in Natural Induced Anaerobic Fermentations
Source: Front Microbiol. 2021 May 20;12:671395. doi: 10.3389/fmicb.2021.671395 (PMC8172976; doi:10.3389/fmicb.2021.671395)
Supplement: Supplementary file 1 [file Table_1.XLSX]

## Sheet: Sheet1
		Species less than 1% of abundance
			Altitude						Not identified
		Specie	800	1000	1200	1400		> 1%	Species illustrated in Figure 3
		Acremonium furcatum	0.169741	0.0203923	0.00617894
		Acremonium hennebertii		0.0188236		0.0173445
		Acrocalymma fici	0.00717217	0.0266668
		Acrocalymma walkeri	0.0143443	0.0564709	0.00205965	0.0173445
		Alfaria terrestris		0.00470591
		Alternaria argyroxiphii	0.043033	0.0266668	0.00257456
		Antennariella placitae	0.0454238
		Apiotrichum laibachii	0.069331
		Aplosporella yalgorensis	0.0502052
		Articulospora proliferata	0.310794	0.0188236	0.00926841	0.095395
		Aspergillus westerdijkiae	0.133881		0.00720877
		Aureobasidium pullulans	0.0334701
		Bannoa ogasawarensis	> 1%	0.00313727	0.00926841	0.38158
		Barnettozyma californica		0.00470591
		Biatriospora mackinnonii			0.00154474
		Blastobotrys buckinghamii		0.0109804
		Boeremia exigua	0.557039	0.370198	0.130788	0.147429
		Botrytis caroliniana	0.0908475	0.0564709	0.0895947	0.589715
		Brachyphoris oviparasitica		0.0360786
		Bulleromyces albus	0.0358609	0.017255	0.00308947	0.0173445
		Candida blattae		0.0188236
		Candida orthopsilosis		0.293335	0.00926841	0.364236
		Candida parapsilosis		0.0219609	0.0154474
		Candida quercitrusa		0.0392159	0.0648789	0.199462
		Candida railenensis	0.762641	0.0716344	> 1%	0.182118
		Candida sake	0.243854
		Candida tropicalis	> 1%	0.181962	0.162197	0.156101
		Capitofimbria compacta	0.0095629
		Capnodium coffeae		0.00627454	0.00669385
		Catenulostroma hermanusense			0.00514912
		Citeromyces matritensis	0.0167351
		Cladosporium aphidis	0.724389	0.450198	0.161167	0.615732
		Cladosporium dominicanum	0.157788	0.00470591	0.00566403
		Cladosporium flabelliforme	0.0741124
		Cladosporium halotolerans	0.224728	0.0109804	0.0149324
		Cladosporium sphaerospermum	0.647886	0.669807	0.0355289	0.442286
		Claviceps maximensis		0.0109804
		Clavispora lusitaniae		0.0439218		0.182118
		Clonostachys compactiuscula		0.00784318
		Clonostachys miodochialis			0.00720877
		Clonostachys rosea		0.0329413
		Clonostachys wenpingii		0.0266668
		Colletotrichum annellatum	0.0334701	0.0235295	0.0252307	0.0173445
		Colletotrichum lupini	0.0334701		0.00257456	0.0693782
		Colletotrichum theobromicola	0.0573774	0.13804	0.0329544	0.0867227
		Coniothyrium sidae	0.095629	0.0470591	0.017507	0.268841
		Cryptococcus dimennae	0.375344	0.174119		0.277513
		Cryptococcus saitoi		0.00627454
		Curvibasidium cygneicollum	0.124318	0.00784318	0.00514912
		Curvularia americana	0.121927
		Cutaneotrichosporon jirovecii			0.00308947
		Cutaneotrichosporon moniliiforme	0.0597681
		Cutaneotrichosporon terricola		0.0752945
		Cyberlindnera fabianii	0.518787	0.0329413	0.00772368
		Cyphellophora eucalypti	0.0908475
		Cyphellophora europaea	0.301231	0.0235295	0.00978333	0.147429
		Cyphellophora fusarioides	0.0382516
		Cyphellophora laciniata	0.0310794
		Cyphellophora vermispora	0.10041		0.00257456
		Cystobasidium oligophagum		0.00470591
		Cystofilobasidium alribaticum	0.0836753	> 1%	0.392363	0.0520336
		Cystofilobasidium capitatum	> 1%	> 1%	0.134907	> 1%
		Cystofilobasidium intermedium		0.0313727		0.121412
		Debaryomyces hansenii	0.282105	0.398433	0.869171	> 1%
		Debaryomyces nepalensis	0.112364	0.0611768	0.0159623
		Deltopyxis triangulispora	0.0741124	0.00313727
		Derxomyces anomalus	0.437502	0.0956868	0.00823859	0.242824
		Didymella calidophila		0.0533336
		Didymella coffeae-arabicae	0.0454238	0.219609	0.0998929
		Didymella nigricans		0.0674513
		Dimennazyma cistialbidi	0.069331	0.0188236	0.0695131	0.294857
		Dioszegia var._yunnanensis	0.0215165	0.0501963	0.0123579	0.0780505
		Diutina catenulata	0.227119	0.0439218		0.138756
		Epicoccum draconis	0.207993	0.18353	0.0185368
		Epicoccum nigrum	0.616807	0.346668	0.0983482	0.901917
		Erythrobasidium hasegawianum	0.148225	0.0329413	0.0216263	0.815194
		Eupenidiella venezuelensis			0.00154474
		Euteratosphaeria verrucosiafricana				0.0867227
		Exophiala castellanii		0.098824
		Exophiala phaeomuriformis		0.0156864
		Exophiala salmonis	0.0525959	0.238433	0.00154474
		Fellomyces borneensis		0.0768631
		Fellomyces mexicanus	0.0860661			0.268841
		Filobasidium chernovii	0.0454238
		Filobasidium floriforme	0.0478145	0.0407845	0.00772368	0.0433614
		Fusarium acutatum	0.219947	> 1%	0.0396482
		Fusarium asiaticum	0.0478145	0.130197
		Fusarium delphinoides	0.0669403	0.0360786
		Fusarium penzigii		0.00784318		0.0260168
		Fusarium proliferatum	0.504443	0.291766	0.0391333
		Fusarium solani		0.158432
		Gibberella intricans	> 1%	0.373335	0.076207	0.095395
		Hannaella kunmingensis	0.2319	0.125491		0.364236
		Hannaella luteola	> 1%	> 1%	0.070028	> 1%
		Hannaella oryzae	0.277324	0.109804	0.0087535	0.407597
		Hannaella siamensis		0.133334
		Hannaella sinensis	> 1%	0.949025	0.0772368	> 1%
		Hannaella zeae	> 1%	> 1%	0.102982	> 1%
		Hanseniaspora uvarum	> 1%	0.660918	0.20648	0.355563
		Hansfordia pulvinata		0.0250982
		Holtermanniella wattica	0.0836753	0.0109804	0.0123579
		Kazachstania exigua		0.0188236	0.00102982
		Kazachstania gamospora		0.00941181
		Knufia tsunedae	0.0549867
		Kodamaea ohmeri	> 1%	0.362355	0.417079	> 1%
		Lactarius saponaceus	0.822409		0.133877	> 1%
		Lecanicillium antillanum	0.00717217	0.00784318
		Lectera colletotrichoides	0.0358609	0.00627454	0.00926841
		Leptoxyphium madagascariense		0.0454904
		Lodderomyces elongisporus	0.368171		0.00669385
		Lophiotrema rubi		0.141177		0.0607059
		Macroventuria anomochaeta		0.105099		0.0780505
		Meyerozyma caribbica	0.872614	> 1%	0.179018	> 1%
		Meyerozyma guilliermondii	0.903694	0.130197
		Mortierella ambigua			0.00617894
		Musicillium theobromae		0.0815691
		Mycosphaerella ellipsoidea	0.145834	0.0549022
		Myrmaecium fulvopruinatum		0.00627454
		Myxospora aptrootii		0.0109804
		Naganishia albida	0.112364	0.832946	0.0221412	0.294857
		Naganishia diffluens		0.0423532
		Naganishia randhawae		0.442355	0.040678	0.277513
		Nakazawaea holstii			0.00205965
		Nectria balansae		0.00470591
		Neoascochyta paspali				0.225479
		Neodevriesia modesta	0.0239072
		Neonectria major	0.150616	0.0423532
		Nigrospora oryzae	0.0191258	0.197648	0.0216263	0.424941
		Occultifur externus	0.121927			0.208135
		Papiliotrema flavescens	> 1%	> 1%	0.739413	> 1%
		Papiliotrema laurentii		0.130197
		Papiliotrema perniciosus			0.0185368
		Paraconiothyrium archidendri		0.0564709	0.00205965	0.0346891
		Paraconiothyrium fungicola	0.0191258	0.142746	0.0200816	0.0433614
		Paraconiothyrium variabile		0.00941181
		Penicillium kongii		0.0674513	0.00720877	0.0520336
		Penicillium solitum		0.03451	0.00257456
		Peniophora albobadia			0.00463421
		Peniophora laxitexta				0.0607059
		Periconia byssoides	0.109973	0.0329413	0.00257456
		Periconia cookei	0.00717217	0.00627454	0.00154474
		Periconia macrospinosa		0.00941181	0.00257456
		Phacidiella eucalypti	0.0095629	0.0298041
		Phaeosphaeria caricis		0.0125491
		Phaeosphaeria podocarpi	> 1%	0.869024	0.140056	0.884572
		Phialemoniopsis ocularis		0.0109804
		Phoma omnivirens	0.0549867	0.0188236
		Pichia kluyveri	0.148225	0.0109804	0.0154474
		Pilidium concavum	0.167351
		Plectosphaerella cucumerina		0.0266668		0.11274
		Pleurotus pulmonarius	0.102801		0.0396482	0.0780505
		Polyporus tricholoma			0.00360438
		Psathyrella luteopallida	0.0286887
		Pseudocercospora bixae	0.224728	0.0439218	0.0139026	0.884572
		Pseudomerulius curtisii			0.0102982
		Pseudophaeomoniella oleae	0.0836753	0.0298041	0.0113281	0.199462
		Pseudoplectania affinis		0.0454904	0.00411929
		Pseudorobillarda phragmitis	0.119536	0.00627454	0.00308947
		Pseudoteratosphaeria ohnowa			0.00669385
		Pyrenochaetopsis leptospora	0.162569	0.200785		0.0607059
		Rachicladosporium cboliae	0.0812846	0.0313727	0.0375886
		Rachicladosporium paucitum			0.02935	0.0260168
		Resinicium friabile		0.00784318
		Rhodosporidiobolus fluvialis	0.372953	0.144314	0.0139026	0.173445
		Rhodosporidiobolus lusitaniae	0.0741124		0.0226561
		Rhodosporidiobolus odoratus	0.554648	0.0501963	0.00926841
		Rhodosporidiobolus ruineniae				0.0693782
		Rhodotorula araucariae		0.0454904	0.0128728
		Rhodotorula babjevae		0.0423532
		Rhodotorula dairenensis	0.423158	> 1%	0.0422228	0.277513
		Rhodotorula diobovata	0.308403	0.0643141	0.0128728	0.0260168
		Rhodotorula mucilaginosa	> 1%	0.359218	0.0334693	0.130084
		Rhodotorula taiwanensis		0.017255
		Rhynchogastrema complexa		0.0909809
		Rhynchogastrema nanyangensis	0.896521	0.323139	0.035014	0.164773
		Roussoella solani		0.0313727
		Saccharomyces cerevisiae		0.00627454	0.00308947
		Saitozyma flava	0.026298	0.0109804
		Saitozyma paraflava	0.026298	0.127059	0.00669385
		Saitozyma podzolica		0.00313727	0.0829008
		Sampaiozyma vanillica	0.0095629
		Schizophyllum commune	0.0717217		0.00308947
		Scolecobasidium terreum		0.0141177
		Selenophoma mahoniae	0.0215165	0.0847063	0.0252307
		Septoria cretae	0.146631	0.0397388	0.1174	0.0520336
		Setophoma chromolaenae	0.0119536	0.186668	0.00669385	0.182118
		Setophoma terrestris		0.0250982
		Sirobasidium brefeldianum			0.00154474
		Solicoccozyma terrea		0.00941181		0.346891
		Sphaeropsis citrigena		0.0235295
		Sporobolomyces johnsonii				0.0780505
		Sporobolomyces koalae	0.655058	0.330982	0.0386184	0.130084
		Strelitziana africana	0.702873	0.578827	0.121519	> 1%
		Strelitziana eucalypti	0.0143443	0.0423532	0.00566403	0.104067
		Symmetrospora coprosmae	0.0645495	0.0141177		0.0780505
		Symmetrospora vermiculata	0.0765032		0.0139026	0.138756
		Taphrina inositophila	0.0191258
		Torulaspora delbrueckii	0.0621588	0.0360786	0.00463421
		Toxicocladosporium irritans	0.222337	0.051765	0.00102982	0.0520336
		Toxicocladosporium strelitziae	0.205602	0.0407845
		Trametes hirsuta	0.124318
		Trichomerium foliicola	0.114755
		Trichosporon asahii	0.0502052		0.00411929
		Trichosporon coremiiforme	0.284496	0.0203923	0.011843	0.0520336
		Udeniomyces pyricola	0.745906	0.684448	0.0482301	0.410488
		Vishniacozyma dimennae	0.148225	0.266668	0.0144175	0.901917
		Vishniacozyma foliicola	0.114755	0.21804	0.0906245	0.945278
		Vishniacozyma heimaeyensis	> 1%	0.0454904	0.052521
		Vishniacozyma taibaiensis	> 1%	> 1%	0.240464	> 1%
		Vishniacozyma victoriae	0.0310794		0.02935
		Volutella consors		0.120785
		Wallemia hederae			0.00617894
		Wickerhamomyces ciferrii	> 1%	0.130197	0.035014	0.0867227
		Wickerhamomyces lynferdii	0.602462	0.346668	0.200301	0.459631
		Wickerhamomyces pijperi		0.0109804
		Wickerhamomyces sydowiorum			0.00926841
		Wickerhamomyces xylosica		0.0219609	0.00772368
		Xeromyces bisporus	0.0573774	0.101961		0.0346891
		Zymoseptoria verkleyi	0.0167351
