# Supplementary material for: The Altitude of Coffee Cultivation Causes Shifts in the Microbial Community Assembly and Biochemical Compounds in Natural Induced Anaerobic Fermentations
Source: Front Microbiol. 2021 May 20;12:671395. doi: 10.3389/fmicb.2021.671395 (PMC8172976; doi:10.3389/fmicb.2021.671395)
Supplement: Supplementary file 2 [file Table_2.XLSX]

## Sheet: Sheet1
	800 m		1000 m		1200 m		1400 m
	Candida sake		Fusarium solani		Papiliotrema perniciosus		Neoascochyta paspali
	Pilidium concavum		Hannaella siamensis		Pseudomerulius curtisii		Euteratosphaeria verrucosiafricana
	Trametes hirsuta		Papiliotrema laurentii		Wickerhamomyces sydowiorum		Sporobolomyces johnsonii
	Curvularia americana		Volutella consors		Clonostachys miodochialis		Rhodosporidiobolus ruineniae
	Trichomerium foliicola		Exophiala castellanii		Pseudoteratosphaeria ohnowa		Peniophora laxitexta
	Cyphellophora eucalypti		Rhynchogastrema complexa		Mortierella ambigua
	Cladosporium flabelliforme		Musicillium theobromae		Wallemia hederae
	Apiotrichum laibachii		Fellomyces borneensis		Catenulostroma hermanusense
	Cutaneotrichosporon moniliiforme		Cutaneotrichosporon terricola		Peniophora albobadia
	Knufia tsunedae		Didymella nigricans		Polyporus tricholoma
	Aplosporella yalgorensis		Didymella calidophila		Cutaneotrichosporon jirovecii
	Antennariella placitae		Leptoxyphium madagascariense		Nakazawaea holstii
	Filobasidium chernovii		Naganishia diffluens		Biatriospora mackinnonii
	Cyphellophora fusarioides		Rhodotorula babjevae		Eupenidiella venezuelensis
	Aureobasidium pullulans		Brachyphoris oviparasitica		Sirobasidium brefeldianum
	Cyphellophora laciniata		Clonostachys rosea
	Psathyrella luteopallida		Roussoella solani
	Neodevriesia modesta		Clonostachys wenpingii
	Taphrina inositophila		Hansfordia pulvinata
	Citeromyces matritensis		Setophoma terrestris
	Zymoseptoria verkleyi		Sphaeropsis citrigena
	Capitofimbria compacta		Candida blattae
	Sampaiozyma vanillica		Rhodotorula taiwanensis
			Exophiala phaeomuriformis
			Scolecobasidium terreum
			Phaeosphaeria caricis
			Blastobotrys buckinghamii
			Claviceps maximensis
			Myxospora aptrootii
			Phialemoniopsis ocularis
			Wickerhamomyces pijperi
			Kazachstania gamospora
			Paraconiothyrium variabile
			Clonostachys compactiuscula
			Resinicium friabile
			Cryptococcus saitoi
			Myrmaecium fulvopruinatum
			Alfaria terrestris
			Barnettozyma californica
			Cystobasidium oligophagum
			Nectria balansae
